# Supplementary material for: Meta-Analysis of Efficacy From CTLA-4 and PD-1/PD-L1 Inhibitors in Cancer Patients
Source: Front Oncol. 2022 Apr 28;12:876098. doi: 10.3389/fonc.2022.876098 (PMC9097585; doi:10.3389/fonc.2022.876098)
Supplement: Supplementary file 1 [file DataSheet_1.zip]

Archive with 3 entries (3 files):
- meta.R
- OS.xls
- PFS.xls
