# Supplementary material for: Meta-Analysis of Efficacy From CTLA-4 and PD-1/PD-L1 Inhibitors in Cancer Patients
Source: Front Oncol. 2022 Apr 28;12:876098. doi: 10.3389/fonc.2022.876098 (PMC9097585; doi:10.3389/fonc.2022.876098)
Supplement: Supplementary file 1 [file DataSheet_1.zip › meta.R]

library("meta")


dat1<-read.table("OS.xls",header = T,sep='\t')
meta1 <- metagen (log(dat1$OS), (log(dat1$OS.U)-log(dat1$OS.L))/3.92, sm="HR", studlab=paste(Study,Year), 
                  data=dat1, comb.random=TRUE, comb.fixed=FALSE, byvar=Tumor, print.byvar=TRUE)

dat2<-read.table("PFS.xls",header = T,sep='\t')
meta2 <- metagen (log(dat2$PFS),(log(dat2$PFS.U)-log(dat2$PFS.L))/3.92, sm="HR", studlab=paste(Study, Year), 
                  data=dat2, comb.random=TRUE, comb.fixed=FALSE, byvar=Tumor, print.byvar=TRUE)
OS.bias<-metagen(log(dat1$OS),(log(dat1$OS.U)-log(dat1$OS.L))/3.92,sm="HR",data=dat1,  print.byvar=TRUE)
PFS.bias<-metagen(log(dat2$PFS),(log(dat2$PFS.U)-log(dat2$PFS.L))/3.92,sm="HR",data=dat2,  print.byvar=TRUE)

metabias(OS.bias, method.bias = "Egger")
metabias(OS.bias, method.bias = "rank")

metabias(PFS.bias, method.bias = "Egger")
metabias(PFS.bias, method.bias = "rank")

pdf("PublicationBias.pdf",width = 10, units = 'in',height = 6)
attach(mtcars)
op <- par(no.readonly=TRUE)
par(mfrow=c(1,2)) # 按行填充,2行2列
funnel(meta1)
title("(A) Overall survival funnel plot ")
funnel(meta2)
title("(B) Progression-free survival funnel plot")

dev.off()
par(op)
detach(mtcars)

pdf("OS.pdf",width = 10, height = 12)
forest(meta1)
dev.off()
pdf("PFS.pdf",width = 10, units = 'in',height =12)
forest(meta2)
dev.off()
