# Supplementary material for: Meta-Analysis of Efficacy From CTLA-4 and PD-1/PD-L1 Inhibitors in Cancer Patients
Source: Front Oncol. 2022 Apr 28;12:876098. doi: 10.3389/fonc.2022.876098 (PMC9097585; doi:10.3389/fonc.2022.876098)
Supplement: Supplementary file 1 [file DataSheet_1.zip › OS.xls]

Study	Year	Drug	Tumor	TP	CP	OS	OS.L	OS.U
Hodi et al.	2010	Ipilimumab	Melanoma	403	136	0.68	0.55	0.85
Hodi et al.	2010	Ipilimumab	Melanoma	137	136	0.66	0.51	0.87
Robert et al.	2011	Ipilimumab	Melanoma	250	252	0.716	0.558	0.872
Reck et al.	2013	Ipilimumab	SCLC	43	45	0.947	0.585	1.536
Reck et al.	2013	Ipilimumab	SCLC	42	45	0.753	0.461	1.232
Kwon et al.	2014	Ipilimumab	Prostate Cancer	399	400	0.83	0.71	0.96
Weber et al.	2015	Nivolumab	Melanoma	272	133	0.95	0.73	1.24
Brahmer et al.	2015	Nivolumab	NSCLC	135	137	0.59	0.43	0.81
Borghaei et al.	2015	Nivolumab	NSCLC	292	290	0.73	0.59	0.89
Ribas et al.	2015	Pembrolizumab	Melanoma	180	179	0.87	0.67	1.12
Beer et al.	2016	Ipilimumab	Prostate Cancer	400	202	1.11	0.88	1.39
Reck et al.	2016	Ipilimumab	SCLC	478	476	0.936	0.807	1.085
Herbst et al.	2016	Pembrolizumab	NSCLC	344	343	0.71	0.58	0.88
Herbst et al.	2016	Pembrolizumab	NSCLC	346	343	0.61	0.49	0.75
Fehrenbacher et al.	2016	Atezolizumab	NSCLC	144	133	0.69	0.52	0.92
Rittmever et al.	2016	Atezolizumab	NSCLC	425	425	0.73	0.62	0.81
Bellmunt et al.	2017	Pembrolizumab	Urothelial Cancer	270	272	0.73	0.59	0.91
Larkin et al.	2018	Nivolumab	Melanoma	272	133	0.95	0.7	1.29
Paz-Ares et al.	2019	Nivolumab	NSCLC	377	388	0.81	0.67	0.97
Owonikoko et al.	2019	Ipilimumab	SCLC	278	278	0.84	0.69	1.02
Rudin et al.	2020	Pembrolizumab	SCLC	228	225	0.8	0.64	0.98
Spigel et al.	2021	Nivolumab	SCLC	284	285	0.86	0.72	1.04
Galsky MD, et al	2020	Atezolizumab	Urothelial Cancer	451	400	0.83	0.69	1
